# Supplementary material for: Co-Occurrence of Avoidant/Restrictive Food Intake Disorder (ARFID) and Schizophrenia-Spectrum Disorders: A Comprehensive Review
Source: J Clin Med. 2026 Feb 24;15(5):1704. doi: 10.3390/jcm15051704 (PMC12986347; doi:10.3390/jcm15051704)
Supplement: Supplementary file 1 [file jcm-15-01704-s001.zip]

Archive with 1 entries (1 files):
- jcm-4156811-supplementary.pdf
